# Supplementary material for: Bioconversion of Meat and Fish-Based Former Foodstuffs by Black Soldier Fly Larvae: A Sustainable Pathway for Reducing Food Waste, Enhancing Nutrient Recovery, with a Circular Economy Approach
Source: Insects. 2025 May 9;16(5):508. doi: 10.3390/insects16050508 (PMC12112482; doi:10.3390/insects16050508)
Supplement: Supplementary file 1 [file insects-16-00508-s001.zip]

Archive with 1 entries (1 files):
- insects-3532011-supplementary.pdf
